# Supplementary material for: Rapid SARS-CoV-2 antigen detection assay in comparison with real-time RT-PCR assay for laboratory diagnosis of COVID-19 in Thailand
Source: Virol J. 2020 Nov 13;17:177. doi: 10.1186/s12985-020-01452-5 (PMC7665091; doi:10.1186/s12985-020-01452-5)
Supplement: Supplementary file 1 — Additional file 1. Table S1: Rapid antigen test in 60 SARS-CoV-2 RT-PCR-positive cases. Characteristics of each COVID-19 Thai case (n=60) including gender, age, initial diagnosis, specimen type, Ct-value of RT-PCR (E, RdRp, N), RT-PCR result, Standard Q COVID-19 Ag test result, and time from symptom onset to laboratory test are demonstrated. Continuous data were presented in mean, standard deviation (SD), median, and range (min, max). [file 12985_2020_1452_MOESM1_ESM.xlsx]

## Sheet: 1-Rapid Ag in 60 COVID-19 PCR+
Supplementary table 1 Rapid antigen test in 60 SARS-CoV-2 RT-PCR-positive cases
RT-PCR- positive cases no.	Gender	Age	Initial diagnosis	Specimen type	Ct-value of RT-PCR (E)	Ct-value of RT-PCR (RdRp)	Ct-value of RT-PCR (N)	RT-PCR result	Standard Q COVID-19 Ag test result	Time from symptom onset to laboratory test (days)
1	M	59	URI	NP swab+throat swab	24.73	25.5	27.56	Detected	Positive	0
2	F	72	URI	NP swab+throat swab	24.97	26.94	27.78	Detected	Positive	1
3	M	72	URI	NP swab+throat swab	21.83	24.04	25.32	Detected	Positive	10
4	M	53	Fever	NP swab+throat swab	22.3	24.44	25.65	Detected	Positive	2
5	F	27	URI	NP swab+throat swab	25.17	27.02	28.15	Detected	Positive	9
6	F	39	Pneumonia	NP swab+throat swab	28.03	30.21	31.78	Detected	Positive	5
7	M	66	Asymptomatic	NP swab+throat swab	24.33	26.27	27.99	Detected	Positive	0
8	M	52	URI	NP swab+throat swab	29.5	22.23	28.8	Detected	Positive	4
9	F	52	URI	NP swab+throat swab	27.74	33.56	35.18	Detected	Positive	12
10	M	32	Fever	NP swab+throat swab	24.91	27.26	29.35	Detected	Positive	3
11	M	36	Fever	NP swab+throat swab	26.42	29.99	30.59	Detected	Positive	5
12	F	55	Unspecified	NP swab+throat swab	32.02	33.95	35.79	Detected	Positive	Unspecified
13	M	57	Unspecified	NP swab+throat swab	26.05	29.22	25.9	Detected	Positive	Unspecified
14	F	56	Fever	NP swab+throat swab	30.7	31.23	35.06	Detected	Positive	1
15	M	26	URI	NP swab+throat swab	23.29	25.29	26.64	Detected	Positive	7
16	M	38	URI	NP swab+throat swab	23.53	25.06	26.91	Detected	Positive	8
17	M	38	URI	NP swab+throat swab	32.54	34.02	35.31	Detected	Positive	7
18	F	22	URI	NP swab+throat swab	24.06	25.26	27.12	Detected	Positive	2
19	F	45	Fever	NP swab+throat swab	29.15	30.27	32.54	Detected	Positive	9
20	M	21	URI	NP swab+throat swab	23.99	25.89	27.16	Detected	Positive	8
21	M	51	Asymptomatic	NP swab+throat swab	35.02	34.72	34.53	Detected	Positive	0
22	M	56	Fever	NP swab+throat swab	28.55	30.95	31.16	Detected	Positive	5
23	F	25	URI	NP swab+throat swab	33.49	36.94	37.17	Detected	Positive	4
24	M	25	Asymptomatic	NP swab+throat swab	29.3	32.08	32.48	Detected	Positive	0
25	M	47	URI	NP swab+throat swab	31.07	30.88	34.41	Detected	Positive	2
26	F	54	URI	NP swab+throat swab	31.78	30.97	33.34	Detected	Positive	2
27	F	52	Unspecified	NP swab+throat swab	32.21	31.81	36.25	Detected	Positive	Unspecified
28	F	69	Fever	NP swab+throat swab	18.13	19.56	21.37	Detected	Positive	2
29	M	49	Unspecified	NP swab+throat swab	17.53	19.5	21.02	Detected	Positive	Unspecified
30	F	32	URI	NP swab+throat swab	10.49	13.62	12.07	Detected	Positive	3
31	M	40	URI	NP swab+throat swab	16.32	18.56	19.18	Detected	Positive	4
32	M	66	Pneumonia	Tracheal suction	18.79	21.46	21.7	Detected	Positive	11
33	M	65	Fever	NP swab+throat swab	30.91	33.05	34.52	Detected	Positive	14
34	M	26	URI	NP swab+throat swab	31.47	32.97	33.69	Detected	Positive	6
35	M	21	URI	NP swab+throat swab	21.93	23.99	24.86	Detected	Positive	3
36	M	35	Fever	NP swab+throat swab	34.09	35.64	36.12	Detected	Positive	3
37	F	39	URI	NP swab+throat swab	21.47	23.5	25.46	Detected	Positive	14
38	M	48	Pneumonia	Sputum	25.16	26.97	27.37	Detected	Positive	12
39	F	33	Pneumonia	NP swab+throat swab	31.18	39.2	35.54	Detected	Negative	7
40	M	39	URI	NP swab+throat swab	15.26	17.33	19.03	Detected	Positive	0
41	F	24	URI	NP swab+throat swab	17.24	18.8	20.26	Detected	Positive	1
42	M	26	URI	NP swab+throat swab	19.16	20.89	22.32	Detected	Positive	5
43	F	29	URI	NP swab+throat swab	16.24	17.85	19.16	Detected	Positive	3
44	M	49	Fever	NP swab+throat swab	12.06	16.01	16.55	Detected	Positive	8
45	M	24	URI	NP swab+throat swab	14.56	17.17	19.31	Detected	Positive	3
46	F	28	URI	NP swab+throat swab	15.74	17.26	18.88	Detected	Positive	3
47	M	23	URI	NP swab+throat swab	24.17	26.34	27.34	Detected	Positive	4
48	F	22	URI	NP swab+throat swab	19.53	22.57	24.81	Detected	Positive	9
49	M	38	Pneumonia	NP swab+throat swab	16.62	18.68	20.11	Detected	Positive	2
50	M	46	URI	NP swab+throat swab	18.88	21.08	22.21	Detected	Positive	3
51	F	40	URI	NP swab+throat swab	15.52	17.8	19.35	Detected	Positive	0
52	M	26	URI	NP swab+throat swab	14.83	16.69	19.06	Detected	Positive	7
53	M	22	URI	NP swab+throat swab	17.66	19.33	21.71	Detected	Positive	3
54	F	31	URI	NP swab+throat swab	16.51	18.56	20.21	Detected	Positive	1
55	M	51	URI	NP swab+throat swab	13.7	17.61	18.3	Detected	Positive	1
56	M	29	Fever	NP swab+throat swab	15.62	17.09	18.96	Detected	Positive	2
57	F	31	URI	NP swab+throat swab	16.66	18.07	19.48	Detected	Positive	4
58	M	46	URI	NP swab+throat swab	14.56	17.38	19.14	Detected	Positive	3
59	F	23	URI	NP swab+throat swab	11.02	13.41	15.59	Detected	Positive	6
60	F	25	URI	NP swab+throat swab	17.96	19.77	20.69	Detected	Positive	2
		Age			Ct-value (E)	Ct-value (RdRp)	Ct-value (N)			Time from onset to laboratory test (days)
	N	60		N	60	60	60		N	56
	Mean	40.3833		Mean	22.7942	24.7285	26.0882		Mean	4.55357
	SD	14.7569		SD	6.68804	6.55364	6.47188		SD	3.69235
	Median	38.5		Median	23.41	24.75	26.27		Median	3
	min	21		min	10.49	13.41	12.07		min	0
	max	72		max	35.02	39.2	37.17		max	14
		Note: Rapid antigen test in case no.39 showed false-negative result.
